# Supplementary material for: Comparison of Propofol and Dexmedetomidine Infused Overnight to Treat Hyperactive and Mixed ICU Delirium: A Prospective Randomised Controlled Clinical Trial
Source: J Clin Med. 2025 Jun 18;14(12):4348. doi: 10.3390/jcm14124348 (PMC12194003; doi:10.3390/jcm14124348)
Supplement: Supplementary file 1 [file jcm-14-04348-s001.zip]

Archive with 1 entries (1 files):
- jcm-3563997-supplementary.pdf
